# Supplementary material for: Identification of CHRNB4 as a Diagnostic/Prognostic Indicator and Therapeutic Target in Human Esophageal Squamous Cell Carcinoma
Source: Front Oncol. 2020 Nov 16;10:571167. doi: 10.3389/fonc.2020.571167 (PMC7701245; doi:10.3389/fonc.2020.571167)
Supplement: Supplementary file 3 [file Table_1.xlsx]

## Sheet: Sheet1
Supplemental Table 1: The docking scores were included in the table, where “NA” indicating an unfavorable interaction and not included in the ranking.
ID	name	formula	CAS	Docking Score	link
S5036	Nisin	C143H230N42O37S7	1414-45-5	-1241.07	http://selleckchem.com/products/nisin.html
S1941	Enalapril maleate (Vasotec)	C24H32N2O9	76095-16-4	-400.292	http://www.selleckchem.com/products/Enalapril-maleate(Vasotec).html
S9456	Mangafodipir Trisodium	C22H27MnN4Na3O14P2	140678-14-4	-388.664	N/A
S1192	Raltitrexed (Tomudex)	C21H22N4O6S	112887-68-0	-376.296	http://www.selleckchem.com/products/Raltitrexed.html
S3729	Iron sucrose	C18H24Fe2O24	8047-67-4	NA	http://www.selleckchem.com/products/iron-sucrose.html
S5721	edetate calcium disodium	C10H12CaN2Na2O8	62-33-9	-358.057	http://www.selleckchem.com/products/edetate-calcium-disodium.html
S6445	Chlorophyllin (sodium copper salt)	C34H31CuN4Na3O6	11006-34-1	-350.587	http://www.selleck.cn/products/chlorophyllin.html
S6581	Fosamprenavir calcium salt	C25H34CaN3O9PS	226700-81-8	-307.976	http://www.selleck.cn/products/fosamprenavir-calcium-salt.html
S5352	Cefminox Sodium	C16H20N7NaO7S3	75498-96-3	-296.884	http://selleckchem.com/products/cefminox-sodium.html
S1791	Bacitracin Zinc	C66H101N17O16SZn	1405-89-6	NA	http://www.selleck.cn/products/bacitracin-zinc.html
S3179	Carbenicillin disodium	C17H16N2Na2O6S	4800-94-6	NA	http://www.selleckchem.com/products/carbenicillin-disodium.html
S1823	Fenoprofen calcium	C30H26CaO6	34597-40-5	NA	http://www.selleckchem.com/products/fenoprofen-calcium.html
S1911	Disodium Cromoglycate	C23H14Na2O11	15826-37-6	-261.01	http://www.selleckchem.com/products/disodium-Cromoglycate.html
P1087	Carperitide Acetate	C127H203N45O39S3	89213-87-6	NA	http://selleckchem.com/products/.html
P1056	Glucagon HCl	C153H225N43O49S	16941-32-5	NA	http://selleckchem.com/products/glucagon-hydrochloride.html
S1985	ATP (Adenosine-Triphosphate)	C10H14N5Na2O13P3	987-65-5	-254.015	http://www.selleckchem.com/products/atp-Adenosine-Triphosphate.html
S4029	Colistin Sulfate	C104H206N32O46S5	1264-72-8	NA	http://www.selleckchem.com/products/colistin-sulfate.html
P1030	Salmon Calcitonin Acetate	C145H240N44O48S2	47931-85-1	NA	http://www.selleckchem.com/peptide/salmon-calcitonin-acetate.html
S2077	Atorvastatin calcium (Lipitor)	C66H68CaF2N4O10	134523-03-8	-244.059	http://www.selleckchem.com/products/atorvastatin-calcium-lipitor.html
S3770	Sodium Aescinate	C54H83NaO23	20977-05-3	NA	http://www.selleckchem.com/products/sodium-aescinate.html
S2095	Fosinopril sodium (Monopril)	C30H45NNaO7P	88889-14-9	NA	http://www.selleckchem.com/products/fosinopril-sodium-monopril.html
S1044	Temsirolimus (CCI-779, NSC 683864)	C56H87NO16	162635-04-3	NA	http://www.selleckchem.com/products/Temsirolimus.html
S3718	Leuprolide acetate	C61H88N16O14	74381-53-6	NA	http://www.selleckchem.com/products/leuprolide-acetate.html
P1089	Goserelin Acetate	C61H88N18O16	145781-92-6	NA	http://www.selleck.cn/products/goserelin-acetate.html
S2199	Aliskiren Hemifumarate	C64H110N6O16	173334-58-2	NA	http://www.selleckchem.com/products/Aliskiren-hemifumarate.html
P1017	Octreotide Acetate	C49H66N10O10S2	79517-01-4	NA	NA
S4540	Sisomicin sulfate	C38H84N10O34S5	53179-09-2	NA	http://www.selleckchem.com/products/sisomicin-sulfate.html
S1759	Pitavastatin calcium (Livalo)	C50H46CaF2N2O8	147526-32-7	NA	http://www.selleckchem.com/products/Pitavastatin-calcium(Livalo).html
S2169	Rosuvastatin Calcium	C44H54CaF2N6O12S2	147098-20-2	-221.817	http://www.selleckchem.com/products/Rosuvastatin-calcium(Crestor).html
S2572	Streptomycin sulfate	C42H84N14O36S3	3810-74-0	NA	http://www.selleckchem.com/products/streptomycin-sulfate.html
S4146	Bacitracin	C65H101N17O16S	1405-87-4	NA	http://www.selleckchem.com/products/bacitracin.html
S2492	Novobiocin sodium (Albamycin)	C31H35N2NaO11	1476-53-5	NA	www.selleckchem.com/products/Novobiocin-sodium(Albamycin).html
S1457	Atazanavir sulfate	C38H54N6O11S	229975-97-7	NA	http://www.selleckchem.com/products/Atazanavir.html
S1311	Pamidronate Disodium	C3H9NNa2O7P2	57248-88-1	-214.853	http://www.selleckchem.com/products/Pamidronate-Disodium.html
P1004	Bivalirudin Trifluoroacetate	C98H138N24O33	128270-60-0	NA	http://www.selleckchem.com/peptide/bivalirudin-trifluoroacetate.html
P1085	Angiotensin II human Acetate	C52H75N13O14	68521-88-0	NA	http://selleckchem.com/products/.html
P1084	Desmopressin Acetate	C48H68N14O14S2	16679-58-6(free base)	-208.733	NA
S3193	Ticarcillin sodium	C15H16N2Na2O6S2	29457-07-6	NA	http://www.selleckchem.com/products/ticarcillin-sodium.html
S3766	Tanshinone IIA sulfonate (sodium)	C19H17NaO6S	69659-80-9	NA	http://www.selleckchem.com/products/tanshinone-iia-sulfonate-sodium.html
S3919	Hederacoside C	C59H96O26	14216-03-6	NA	http://www.selleckchem.com/products/hederacoside-c.html
S3616	Asiaticoside	C48H78O19	16830-15-2	NA	http://www.selleckchem.com/products/asiaticoside.html
P1015	Lypressin Acetate	C46H65N13O12S2	50-57-7	NA	http://www.selleckchem.com/peptide/lypressin-acetate.html
S1380	Lopinavir (ABT-378)	C37H48N4O5	192725-17-0	NA	http://www.selleckchem.com/products/Lopinavir.html
S2403	Tetrandrine	C38H42N2O6	518-34-3	NA	http://www.selleck.cn/products/Tetrandrine-Fanchinine.html
S1832	Atracurium besylate	C65H82N2O18S2	64228-81-5	NA	http://www.selleckchem.com/products/atracurium-besylate.html
S5816	pyrvinium	C75H70N6O6	3546-41-6	NA	http://www.selleckchem.com/products/pyrvinium.html
S4030	Gentamicin Sulfate	C27H64N7O11R4S	1405-41-0	NA	http://www.selleckchem.com/products/gentamicin-sulfate.html
S4999	Avermectin B1	C48H72O14	71751-41-2	-194.911	http://selleckchem.com/products/avermectin.html
S5554	Lanatoside C	C49H76O20	17575-22-3	NA	http://selleckchem.com/products/lanatoside-c.html
S1909	Fluvastatin sodium (Lescol)	C24H25FNNaO4	93957-55-2	NA	http://www.selleckchem.com/products/Fluvastatin-Sodium(Lescol).htm
S2565	Amoxicillin sodium (Amox)	C16H18N3NaO5S	34642-77-8	NA	http://www.selleckchem.com/products/amoxicillin-(amox).html
S3106	Pidotimod	C9H12N2O4S	121808-62-6	-190.24	http://www.selleckchem.com/products/pidotimod.html
S1786	Verteporfin (Visudyne)	C41H42N4O8	129497-78-5	NA	http://www.selleckchem.com/products/Verteporfin(Visudyne).html
S3619	Citicoline sodium	C14H25N4NaO11P2	33818-15-4	NA	http://www.selleckchem.com/products/citicoline-sodium.html
S3073	Caspofungin Acetate	C56H96N10O19	179463-17-3	NA	http://www.selleckchem.com/products/caspofungin-acetate.html
S1741	Rifabutin	C46H62N4O11	72559-06-9	NA	http://www.selleckchem.com/products/Rifabutin(Mycobutin).html
S4594	Cephalothin	C16H15N2NaO6S2	58-71-9	-185.018	http://www.selleckchem.com/products/cephalothin.html
S8183	Pimavanserin	C54H74F2N6O10	706782-28-7	NA	http://www.selleckchem.com/products/pimavanserin.html
S1185	Ritonavir	C37H48N6O5S2	155213-67-5	NA	http://www.selleckchem.com/products/Ritonavir.html
P1025	Atosiban Acetate	C43H67N11O12S2	90779-69-4	NA	http://www.selleckchem.com/peptide/atosiban-acetate.html
P1034	Terlipressin Acetate	C52H74N16O15S2	14636-12-5	NA	http://selleckchem.com/products/terlipressin-acetate.html
S1238	Tamoxifen	C32H37NO8	ICI 46474	NA	http://www.selleckchem.com/products/Nolvadex.html
S1972	Tamoxifen Citrate (Nolvadex)	C32H37NO8	54965-24-1	NA	http://www.selleckchem.com/products/Tamoxifen-Citrate(Nolvadex).html
S2296	Enoxolone (Glycyrrhetin)	C30H46O4	471-53-4	NA	http://www.selleckchem.com/products/Enoxolone(Glycyrrhetin).html
s1635	Erythromycin	C37H67NO13	114-07-8	NA	http://www.selleckchem.com/products/Erythromycin(E-Mycin).ht
S1703	Divalproex sodium	C16H31NaO4	76584-70-8	-176.724	http://www.selleckchem.com/products/Divalproex-sodium.html
S3681	Vitamin E Acetate	C31H52O3	58-95-7	NA	http://www.selleckchem.com/products/vitamin-e-acetate.html
S2069	Argatroban	C23H36N6O5S	74863-84-6	NA	http://www.selleckchem.com/products/argatroban.html
S2900	Cobicistat (GS-9350)	C40H53N7O5S2	1004316-88-4	NA	http://www.selleckchem.com/products/cobicistat-gs-9350.html
S2015	Suplatast tosylate	C23H33NO7S2	94055-76-2	NA	http://www.selleckchem.com/products/suplatast-tosilate.html
S9200	Pneumocandin B0	C50H80N8O17	135575-42-7	-173.543	NA
S3733	Boceprevir	C27H45N5O5	394730-60-0	NA	http://www.selleckchem.com/products/boceprevir.html
S1395	Polymyxin B sulphate	C56H100N16O17S	1405-20-5, 4135-11-9 (free base)	NA	http://www.selleckchem.com/products/Polymyxin-B-sulphate.html
S2501	Pyrantel Pamoate	C34H30N2O6S	22204-24-6	NA	http://selleckchem.com/products/Pyrantel-pamoate(Pyrantel-embonate).html
S1895	Dipyridamole (Persantine)	C24H40N8O4	58-32-2	NA	http://www.selleckchem.com/products/Dipyridamole(Permole,-Persantine).html
S1055	Enzastaurin (LY317615)	C32H29N5O2	170364-57-5	NA	http://www.selleckchem.com/products/Enzastaurin.html
S3728	Grazoprevir	C38H50N6O9S	1350514-68-9	NA	http://www.selleckchem.com/products/grazoprevir.html
S2481	Manidipine (Manyper)	C35H38N4O6	89226-50-6	NA	http://www.selleckchem.com/products/Manidipine(Manyper).html
S1386	Nafamostat mesylate	C21H25N5O8S2	82956-11-4	NA	http://www.selleckchem.com/products/Nafamostat-mesylate.html
S5673	Mivacurium chloride	C58H80Cl2N2O14	106861-44-3	NA	http://www.selleckchem.com/products/mivacurium-chloride.html
S1497	Pralatrexate(Folotyn)	C23H23N7O5	146464-95-1	NA	http://www.selleckchem.com/products/Pralatrexate(Folotyn).html
S1064	Masitinib (AB1010)	C28H30N6OS	790299-79-5	NA	http://www.selleckchem.com/products/Masitinib-(AB1010).html
S2401	Sodium Danshensu	C9H9NaO5	67920-52-9	NA	http://www.selleckchem.com/products/Sodium-Danshensu.html
S2375	Aloin (Barbaloin)	C21H22O9	1415-73-2	NA	http://www.selleckchem.com/products/Aloin(Barbaloin).html
S2097	Ambrisentan	C22H22N2O4	177036-94-1	NA	http://www.selleckchem.com/products/ambrisentan.html
S1673	Aminophylline (Truphylline)	C16H24N10O4	317-34-0	NA	http://www.selleckchem.com/products/Aminophylline(Truphylline).html
S3151	Gliquidone	C27H33N3O6S	33342-05-1	NA	http://www.selleckchem.com/products/gliquidone.html
S5568	Tocofersolan	C35H58O6R	9002-96-4	NA	http://selleckchem.com/products/.html
S2559	Cortisone acetate (Cortone)	C23H30O6	18357	NA	http://www.selleckchem.com/products/Cortisone-acetate-Cortone.html
S3054	Alverine Citrate	C26H35NO7	5560-59-8	NA	http://www.selleckchem.com/products/alverine-citrate.html
S3781	Ginkgolide C	C20H24O11	15291-76-6	NA	http://www.selleckchem.com/products/ginkgolide-c.html
S3714	Lifitegrast	C29H24Cl2N2O7S	1025967-78-5	NA	http://www.selleckchem.com/products/lifitegrast.html
S1482	Daclatasvir (BMS-790052)	C40H50N8O6	1009119-64-5	NA	http://www.selleckchem.com/products/BMS-790052.html
S3186	Azatadine dimaleate	C28H30N2O8	3978-86-7	NA	http://www.selleckchem.com/products/azatadine-dimaleate.html
S2130	Atropine sulfate monohydrate	C34H50N2O11S	5908-99-6	NA	http://www.selleckchem.com/products/Atropine-sulfate-monohydrate.html
S1426	Repaglinide	C27H36N2O4	135062-02-1	NA	http://www.selleckchem.com/products/Repaglinide.html
S3048	Solifenacin succinate	C27H32N2O6	242478-38-2	NA	http://www.selleckchem.com/products/solifenacin-succinate.html
S1620	Darunavir Ethanolate (Prezista)	C29H43N3O8S	635728-49-3	NA	http://www.selleckchem.com/products/Darunavir-Ethanolate(Prezista).html
S3028	Geneticin (G418 Sulfate)	C20H44N4O18S2	108321-42-2	NA	http://www.selleckchem.com/products/geneticin-g418-sulfate.html
S1793	Ramipril (Altace)	C23H32N2O5	87333-19-5	-55.1014	http://www.selleckchem.com/products/Ramipril(Altace).html
